# Supplementary material for: Development of an RNA Nanostructure for Effective Botrytis cinerea Control through Spray-Induced Gene Silencing without an Extra Nanocarrier
Source: J Fungi (Basel). 2024 Jul 14;10(7):483. doi: 10.3390/jof10070483 (PMC11277573; doi:10.3390/jof10070483)
Supplement: Supplementary file 1 [file jof-10-00483-s001.zip › Table S1.xlsx]

## Sheet: Table S1
Table S1: Oligos were used
Primers of dsRNA	Sequence (5'->3')
XbaI_dsDCL1_F	CCGTCTAGAACTTTCGAGCCACCACACTTTG
BamHI_dsDCL1_R	AGCGGATCCTGCGATAAGGCAGTTGATTTTACC
Bpu1102I_dsDCL1_F	AGCCGCTGAGCAACTTTCGAGCCACCACACTTTG
XhoI_dsDCL2_R	AGCCTCGAGTGCGATAAGGCAGTTGATTTTACC
BcDCL1-siR1 stem-loop RT primer	GTCGTATCCAGTGCAGGGTCCGAGGTATTCGCACTGGATACGACCCGGTA
BcDCL1-siR1 stem-loop qPCR F	TGGCATTATCTCTAGCATC
BcDCL1-siR2 stem-loop RT primer	GTCGTATCCAGTGCAGGGTCCGAGGTATTCGCACTGGATACGACTCCGGC
BcDCL1-siR2 stem-loop qPCR F	TGGCTAGATGAACAAGTAT
Universal stem-loop qPCR R	GTGCAGGGTCCGAGGT
Primers of qPCR	Sequence (5'->3')
Bc-DCL1_F	ACAATCCTATCTTTCGGAAGC
Bc-DCL1_R	AGACTCTTCTTCTTGAAGACAG
Bc-actin F	TGCTCCAGAAGCTTTGTTCCAA
Bc-actin R	TCGGAGATACCTGGGTACATAG
Bc-PPI10-F	TGGTTGAGGAGCTGCGAGATT
Bc-PPI10-R	CCGTGTTCGGGAGCGTTTAT
Bc-AC-F	AAGGCGAGGCAGCCGTCA
Bc-AC-R	GCAAAGGTTCCCCACGAGGTT
Bc-Nmt1-F	TGCTGAGCTTGGATGTTGTTGC
Bc-Nmt1-R	CGTCTTATAGGCGTCGGATGGA
Coding DNA of the RNA square	Sequence (5'->3')
RNA square	GGUAGAUGCUAGAGAUCUUUUGCCUUGAGCAUCAAUUUCUACCCUACUCGCAAGAGUAGGGUAGAAAUUGAUGCUCAAGGCUUUUGCCAUCCGGCAUACUUGUUCAUCUACACCGGUAGAUGCUAGAGAUCUUUUGGCCCAAGGAGAAGGUGCUGAUUGACACUCCGGUGUCAAUCAGCACCUUCUCCUUGGGCCUUUUGGCGCCGCAUCUCGAUGGUCAGAAUCACCGGUAGAUGCUAGAGAUCUUUUGCCAACAGAAGCAACAACAUCCAAGCUCUCCGGAGCUUGGAUGUUGUUGCUUCUGUUGGCUUUUGCCUGUCUUAUUCUCAUCGUCGUGUCCCAAGGAGGCAGGGACACGACGAUGAGAAUAAGACAGGCUUUUGAUCUCUAGCAUCUACC…
