# Supplementary material for: Development of an RNA Nanostructure for Effective Botrytis cinerea Control through Spray-Induced Gene Silencing without an Extra Nanocarrier
Source: J Fungi (Basel). 2024 Jul 14;10(7):483. doi: 10.3390/jof10070483 (PMC11277573; doi:10.3390/jof10070483)
Supplement: Supplementary file 1 [file jof-10-00483-s001.zip › Table S2.csv]

Table S2 siRNA designed by DSIR
siRNA_id	Target	Position	SS Sequence	AS Sequence	Score	Corrected_Score
1	DCL1	2514	GGUAGAUGCUAGAGAUAAUGU	AUUAUCUCUAGCAUCUACCGG	105.9	80.9
2	DCL1	2560	GGUUUGCUACACAGUCAAAUA	UUUGACUGUGUAGCAAACCUU	104.6	79.6
3	DCL1	852	GAGUUUGUUUGCUCAACAACC	UUGUUGAGCAAACAAACUCGA	103.5	95.5
4	DCL1	4218	CCAAGAUGUGUUCAGUAAAGC	UUUACUGAACACAUCUUGGAA	102.5	60.5
5	DCL1	3080	AGUGUAUUGUAUUUGUCAAAG	UUGACAAAUACAAUACACUUG	102.4	72.4
6	DCL1	6146	GGGUCAUCAUACACAAUAAGG	UUAUUGUGUAUGAUGACCCCG	102.3	41.3
7	DCL1	5522	CGGCAUACUUGUUCAUCUAUG	UAGAUGAACAAGUAUGCCGGA	101.9	46.9
8	DCL1	412	GCGACAUCAAACAAUUCUACA	UAGAAUUGUUUGAUGUCGCAU	101.7	97.7
9	DCL1	2513	CGGUAGAUGCUAGAGAUAAUG	UUAUCUCUAGCAUCUACCGGU	101.7	76.7
10	DCL1	6545	GAUCUACGACUACGAGUUACG	UAACUCGUAGUCGUAGAUCCG	101.7	36.7
11	DCL1	5764	GCAGAUUACUCCUCAGAUAUC	UAUCUGAGGAGUAAUCUGCAA	101.4	44.4
12	DCL1	1722	GAUUCUAGACAACAAUCAAGG	UUGAUUGUUGUCUAGAAUCUC	101.2	84.2
13	DCL1	2808	AGAAGAAGAGUCUAAGAAACU	UUUCUUAGACUCUUCUUCUUG	101.1	73.1
14	DCL1	4552	GGAGCUAGAAAGAACAAUAGU	UAUUGUUCUUUCUAGCUCCCU	101.1	56.1
15	DCL1	5663	AGAUGGCUAUAGUAUCCAAUC	UUGGAUACUAUAGCCAUCUUG	101	45
16	DCL1	2102	GGUGGAUCAUAGACCAAGAGC	UCUUGGUCUAUGAUCCACCGA	100.7	79.7
17	DCL1	1933	GAAGCAAUUCAGUCUACUAGG	UAGUAGACUGAAUUGCUUCAU	100.6	81.6
18	DCL1	5251	GCAGAUGUUUGUGAAGCAAUG	UUGCUUCACAAACAUCUGCAA	100.6	48.6
19	DCL1	1185	CGAUCCAAAGAUACUCAAACC	UUUGAGUAUCUUUGGAUCGAG	100.4	89.4
20	DCL1	3072	CAAUGACAAGUGUAUUGUAUU	UACAAUACACUUGUCAUUGGU	100.4	70.4
21	DCL1	4428	CGAUUAUUUCAAAGACAAAUU	UUUGUCUUUGAAAUAAUCGUC	100.3	56.3
22	DCL1	2512	CCGGUAGAUGCUAGAGAUAAU	UAUCUCUAGCAUCUACCGGUG	100.3	75.3
23	DCL1	6187	GAAAGUAUGAGAUAUGCUAGG	UAGCAUAUCUCAUACUUUCGG	100.2	39.2
24	DCL1	2604	GCUGCAGUACUCAAUCAAAGG	UUUGAUUGAGUACUGCAGCAA	100.2	74.2
25	DCL1	5784	CAAUGAAGCUCUCAUUCAAGC	UUGAAUGAGAGCUUCAUUGAU	100.1	43.1
26	DCL1	1710	CACGAAUGAUGAGAUUCUAGA	UAGAAUCUCAUCAUUCGUGUU	99.5	82.5
27	DCL1	952	GAGUCUUUAAGAUCUUCAAGU	UUGAAGAUCUUAAAGACUCAU	99.4	90.4
28	DCL1	3005	CGAAUAAUUUAUCUACUAAAG	UUAGUAGAUAAAUUAUUCGAA	99.3	69.3
29	DCL1	3940	GCUUAUGAUAUGCAGACUAAA	UAGUCUGCAUAUCAUAAGCUU	99.1	60.1
30	DCL1	4365	AGACUUCGAGAAUAAGCAAGC	UUGCUUAUUCUCGAAGUCUUG	99	56
31	DCL1	1594	GCACUUUCUACAAGGACAACC	UUGUCCUUGUAGAAAGUGCGA	98.6	83.6
32	DCL1	2518	GAUGCUAGAGAUAAUGUCAAG	UGACAUUAUCUCUAGCAUCUA	98.5	73.5
33	DCL1	4422	GCCUGACGAUUAUUUCAAAGA	UUUGAAAUAAUCGUCAGGCUU	98.4	54.4
34	DCL1	1175	CGAGAACUCUCGAUCCAAAGA	UUUGGAUCGAGAGUUCUCGAA	98.4	87.4
35	DCL1	6291	AGGUGAUGUUGUUGAUGAAGA	UUCAUCAACAACAUCACCUUC	98.4	36.4
36	DCL1	1688	CCUCUUGUGUUGAUAGUUAUA	UAACUAUCAACACAAGAGGAA	98.4	82.4
37	DCL1	5828	GCAAAGUAGAAGAUGAUUACG	UAAUCAUCUUCUACUUUGCCG	98.3	40.3
38	DCL1	4191	AGUUAAUAUGUUCACCCUAUG	UAGGGUGAACAUAUUAACUUG	98.2	57.2
39	DCL1	3006	GAAUAAUUUAUCUACUAAAGU	UUUAGUAGAUAAAUUAUUCGA	98.1	68.1
40	DCL1	3357	AGUCAUUCAGUACAUUCAAUC	UUGAAUGUACUGAAUGACUGU	98.1	65.1
41	DCL1	2599	AGCUUGCUGCAGUACUCAAUC	UUGAGUACUGCAGCAAGCUGG	98.1	73.1
42	DCL1	2119	GAGCUUGAAGAUAGAGCUAUU	UAGCUCUAUCUUCAAGCUCUU	98	77
43	DCL1	464	CGAUGGAAACUAAUAGAAACC	UUUCUAUUAGUUUCCAUCGCU	98	94
44	DCL1	4426	GACGAUUAUUUCAAAGACAAA	UGUCUUUGAAAUAAUCGUCAG	97.9	53.9
45	DCL1	5247	AGUUGCAGAUGUUUGUGAAGC	UUCACAAACAUCUGCAACUGA	97.9	45.9
46	DCL1	468	GGAAACUAAUAGAAACCAACA	UUGGUUUCUAUUAGUUUCCAU	97.9	93.9
47	DCL1	4849	GACUUGUUACAUCUUGAUAUC	UAUCAAGAUGUAACAAGUCUG	97.9	49.9
48	DCL1	6544	GGAUCUACGACUACGAGUUAC	AACUCGUAGUCGUAGAUCCGU	97.7	32.7
49	DCL1	6875	CAUGCAUGAUGCAUAGCUAGC	UAGCUAUGCAUCAUGCAUGUG	97.7	29.7
50	DCL1	463	GCGAUGGAAACUAAUAGAAAC	UUCUAUUAGUUUCCAUCGCUA	97.5	93.5
51	PPI10	718	GAUGUUAUAUGAUGUGAUAUG	UAUCACAUCAUAUAACAUCAA	102.7	95.7
52	PPI10	711	CGAGAUUGAUGUUAUAUGAUG	UCAUAUAACAUCAAUCUCGCA	100.9	93.9
53	PPI10	761	GGAUGGUCAGAUGGAUGAAUA	UUCAUCCAUCUGACCAUCCUG	100.5	93.5
54	PPI10	62	GGAAUAUCAACUACACAUACA	UAUGUGUAGUUGAUAUUCCUG	100.5	100.5
55	PPI10	708	CUGCGAGAUUGAUGUUAUAUG	UAUAACAUCAAUCUCGCAGCU	99.8	92.8
56	PPI10	685	GGUUUGAGAUGGUGGUUGAGG	UCAACCACCAUCUCAAACCUA	99.5	93.5
57	PPI10	56	CGUUCAGGAAUAUCAACUACA	UAGUUGAUAUUCCUGAACGGU	98.2	98.2
58	PPI10	869	GCUACAUUUCGUUGCGUUACA	UAACGCAACGAAAUGUAGCGA	97.7	89.7
59	PPI10	491	GCAUCUCGAUGGUCAGAAUAC	AUUCUGACCAUCGAGAUGCGG	96.1	92.1
60	PPI10	803	CAACAAACAACGAAACGAAAU	UUCGUUUCGUUGUUUGUUGGG	95.9	87.9
61	PPI10	806	CAAACAACGAAACGAAAUAAA	UAUUUCGUUUCGUUGUUUGUU	94.1	86.1
62	PPI10	49	CAAGCACCGUUCAGGAAUAUC	UAUUCCUGAACGGUGCUUGGA	93.7	93.7
63	PPI10	840	GGCGCGGAAAUCAAUAAUACG	UAUUAUUGAUUUCCGCGCCGU	93.6	85.6
64	PPI10	707	GCUGCGAGAUUGAUGUUAUAU	AUAACAUCAAUCUCGCAGCUC	93.3	86.3
65	PPI10	765	GGUCAGAUGGAUGAAUAGAUG	UCUAUUCAUCCAUCUGACCAU	93.3	86.3
66	PPI10	598	AGGAGAAGGUGCUGAUUGAGG	UCAAUCAGCACCUUCUCCUUG	92.9	87.9
67	PPI10	818	CGAAAUAAACGCUCCCGAACA	UUCGGGAGCGUUUAUUUCGUU	92.6	84.6
68	PPI10	53	CACCGUUCAGGAAUAUCAACU	UUGAUAUUCCUGAACGGUGCU	92.3	92.3
69	PPI10	626	GGUGCAUGCUAAUCCGCUUGC	AAGCGGAUUAGCAUGCACCGU	91.8	85.8
70	PPI10	573	GAGGUGGAUAGGAAGAAUAGG	UAUUCUUCCUAUCCACCUCCA	91.8	86.8
71	PPI10	52	GCACCGUUCAGGAAUAUCAAC	UGAUAUUCCUGAACGGUGCUU	91.7	91.7
72	PPI10	127	CGUAGUAAGAGAUGUCAGUAA	ACUGACAUCUCUUACUACGUG	91.2	90.2
73	PPI10	804	AACAAACAACGAAACGAAAUA	UUUCGUUUCGUUGUUUGUUGG	91.1	83.1
74	PPI10	572	GGAGGUGGAUAGGAAGAAUAG	AUUCUUCCUAUCCACCUCCAA	90.9	85.9
75	PPI10	232	GCGCCUCAAACUACUACGACG	UCGUAGUAGUUUGAGGCGCAG	90.7	88.7
76	PPI10	74	ACACAUACACAUACACAUACA	UAUGUGUAUGUGUAUGUGUAG	90.7	90.7
77	PPI10	512	CGUGUUUGGACAUGUGAUUGG	AAUCACAUGUCCAAACACGGU	90.6	85.6
78	PPI10	619	GGGUGACGGUGCAUGCUAAUC	UUAGCAUGCACCGUCACCCCC	90.3	84.3
79	PPI10	33	ACCACUUCAUCGAUUCCAAGC	UUGGAAUCGAUGAAGUGGUAG	90.2	90.2
80	Nmt1	1028	GGUUGUCUUGCAACAAGAAGU	UUCUUGUUGCAAGACAACCAU	102.6	92.6
81	Nmt1	648	GGAUGUUGUUGCUUCUGUUCC	AACAGAAGCAACAACAUCCAA	102.3	96.3
82	Nmt1	869	GGAUCUUAAGAAUGUUCGACG	UCGAACAUUCUUAAGAUCCUU	101.8	93.8
83	Nmt1	398	GAUUGGAUAUGUUGGAGAAUU	UUCUCCAACAUAUCCAAUCUU	101.7	98.7
84	Nmt1	599	CCCUCGUUCUGAUGUUCAAAU	UUGAACAUCAGAACGAGGGCG	100.2	95.2
85	Nmt1	1255	CGUUCAAUAUUAUGUGUAUGG	AUACACAUAAUAUUGAACGAG	99.5	87.5
86	Nmt1	371	CGACUUUCGCAGUCUCAAAGG	UUUGAGACUGCGAAAGUCGGU	98.8	95.8
87	Nmt1	787	AGACGUACAUUGACAUCAAAC	UUGAUGUCAAUGUACGUCUUA	98.8	91.8
88	Nmt1	1022	GAGAAUGGUUGUCUUGCAACA	UUGCAAGACAACCAUUCUCUU	98.5	88.5
89	Nmt1	788	GACGUACAUUGACAUCAAACC	UUUGAUGUCAAUGUACGUCUU	98.3	91.3
90	Nmt1	902	GGUUACCAAGUAUGGUAAACG	UUUACCAUACUUGGUAACCUU	97.7	88.7
91	Nmt1	46	CGAUUCACUACCUGAUCAACA	UUGAUCAGGUAGUGAAUCGAU	97.6	97.6
92	Nmt1	334	CCGGAGUGGUUUAUCUCAAGG	UUGAGAUAAACCACUCCGGUG	97.4	94.4
93	Nmt1	724	AGUUCAUGAAGGCUGUCAAAC	UUGACAGCCUUCAUGAACUUG	97.4	90.4
94	Nmt1	1070	GAGACUUGAUGUUAAGCUUGC	AAGCUUAACAUCAAGUCUCUU	96.9	86.9
95	Nmt1	711	GAGAAGGUUCGCAAGUUCAUG	UGAACUUGCGAACCUUCUCUG	96.5	89.5
96	Nmt1	304	CGAUCGGUUCCUUACUUGAUG	UCAAGUAAGGAACCGAUCGAG	96.2	93.2
97	Nmt1	236	AGUCGAUAUGGGUUUCAAAGC	UUUGAAACCCAUAUCGACUUU	95.1	93.1
98	Nmt1	1161	GGAAACACAUUCAUUUAUACU	UAUAAAUGAAUGUGUUUCCUG	94.5	83.5
99	Nmt1	1051	CCGACAAUGGUGGAUUCAAGA	UUGAAUCCACCAUUGUCGGCG	94	84
100	Nmt1	725	GUUCAUGAAGGCUGUCAAACG	UUUGACAGCCUUCAUGAACUU	93.9	86.9
101	Nmt1	205	GUGAUGUUACCGAGAUCAUCG	AUGAUCUCGGUAACAUCACUG	93.5	91.5
102	Nmt1	1226	GAGGAAUAUUCAAAGCUUUGC	AAAGCUUUGAAUAUUCCUCGG	93.5	81.5
103	Nmt1	63	AACAGAAUGUCGACUGAUAAA	UAUCAGUCGACAUUCUGUUGA	93.4	93.4
104	Nmt1	964	ACGAAUUCCUCGAAUGGAAGC	UUCCAUUCGAGGAAUUCGUUG	93.2	84.2
105	Nmt1	436	ACGAAUUGACCAAGUACUAUG	UAGUACUUGGUCAAUUCGUCG	93.1	89.1
106	Nmt1	37	GCCAUAAAUCGAUUCACUACC	UAGUGAAUCGAUUUAUGGCGA	93	93
107	Nmt1	794	CAUUGACAUCAAACCUGAAAU	UUCAGGUUUGAUGUCAAUGUA	92.9	85.9
108	Nmt1	395	GAAGAUUGGAUAUGUUGGAGA	UCCAACAUAUCCAAUCUUCUU	92.7	89.7
109	Nmt1	1066	UCAAGAGACUUGAUGUUAAGC	UUAACAUCAAGUCUCUUGAAU	92.6	82.6
110	Nmt1	1053	GACAAUGGUGGAUUCAAGAGA	UCUUGAAUCCACCAUUGUCGG	92.2	82.2
111	Nmt1	161	CGAUGAAGGAAUCAAGGUAGC	UACCUUGAUUCCUUCAUCGGC	92.2	91.2
112	Nmt1	1021	AGAGAAUGGUUGUCUUGCAAC	UGCAAGACAACCAUUCUCUUU	92.1	82.1
113	Nmt1	866	GAAGGAUCUUAAGAAUGUUCG	AACAUUCUUAAGAUCCUUCGA	92.1	84.1
114	Nmt1	461	GGAGCCAACUGAUUAUGAAGC	UUCAUAAUCAGUUGGCUCCAU	92	88
115	Nmt1	990	GGCGAUUCGGCUGAUCCAACU	UUGGAUCAGCCGAAUCGCCUU	92	83
116	Nmt1	370	CCGACUUUCGCAGUCUCAAAG	UUGAGACUGCGAAAGUCGGUG	91.9	88.9
117	Nmt1	639	GCUGAGCUUGGAUGUUGUUGC	AACAACAUCCAAGCUCAGCAA	91.9	85.9
118	Nmt1	901	AGGUUACCAAGUAUGGUAAAC	UUACCAUACUUGGUAACCUUU	91.6	82.6
119	Nmt1	202	CCAGUGAUGUUACCGAGAUCA	AUCUCGGUAACAUCACUGGGA	91.3	89.3
120	Nmt1	430	AAAUCGACGAAUUGACCAAGU	UUGGUCAAUUCGUCGAUUUGG	91.3	87.3
121	Nmt1	1027	UGGUUGUCUUGCAACAAGAAG	UCUUGUUGCAAGACAACCAUU	90.7	80.7
122	Nmt1	609	GAUGUUCAAAUGCUCCGUAUU	UACGGAGCAUUUGAACAUCAG	90.4	84.4
123	Nmt1	235	AAGUCGAUAUGGGUUUCAAAG	UUGAAACCCAUAUCGACUUUU	90.2	88.2
124	Nmt1	82	AAAUCACAUUCUUGAUGAACU	UUCAUCAAGAAUGUGAUUUUA	90	90
125	Nmt1	388	AAGGAAAGAAGAUUGGAUAUG	UAUCCAAUCUUCUUUCCUUUG	90	87
126	Ac	7491	CGAUCUUGAUUAUACUAUAGG	UAUAGUAUAAUCAAGAUCGAA	106.6	32.6
127	Ac	6837	CGAGAGUUACAACAAUAUAGA	UAUAUUGUUGUAACUCUCGCA	105.1	37.1
128	Ac	650	GGUAGAAAUUGAUGCUCAAGU	UUGAGCAUCAAUUUCUACCCU	104.4	98.4
129	Ac	7012	CAGUGUAUAGAUUACCUAAAC	UUAGGUAAUCUAUACACUGUG	104.2	34.2
130	Ac	2207	CGACGAUGAGAAUAAGACAGA	UGUCUUAUUCUCAUCGUCGUG	103.8	81.8
131	Ac	5678	GAAGAUCAAUGAUAUCGAAGA	UUCGAUAUCAUUGAUCUUCUU	102.6	46.6
132	Ac	4848	GGUGCGAUAUCGUCAAAUAGA	UAUUUGACGAUAUCGCACCAU	102.5	54.5
133	Ac	1308	GGUGGAUCCCGACCUAGAACA	UUCUAGGUCGGGAUCCACCUG	102.3	89.3
134	Ac	5600	GCACCGGGUUCAAAGUCUAUC	UAGACUUUGAACCCGGUGCGG	102.2	46.2
135	Ac	2486	GGAGAACUAUCAGAUUGUAAU	UACAAUCUGAUAGUUCUCCAG	102.1	78.1
136	Ac	4453	GCAACUCAUUGAAGUACAAUG	UUGUACUUCAAUGAGUUGCUA	101.9	57.9
137	Ac	5558	GAUGGGUGUUAGUGAUCUAAA	UAGAUCACUAACACCCAUCAU	101.8	46.8
138	Ac	1556	GACUAUAAGUAGAGAGGAAUC	UUCCUCUCUACUUAUAGUCGG	101.6	86.6
139	Ac	6014	CGAAGUGUAUGACAGCAAUCA	AUUGCUGUCAUACACUUCGUG	101.6	41.6
140	Ac	7633	GGAUUUCUUUGGUACGAAACU	UUUCGUACCAAAGAAAUCCGA	101.5	25.5
141	Ac	3994	GGUCAGUCGUAUCAGUCUACG	UAGACUGAUACGACUGACCCU	101.5	62.5
142	Ac	1947	GGAUCAGAGCUCAACCUUACA	UAAGGUUGAGCUCUGAUCCAG	101.5	82.5
143	Ac	5705	GCUCCGAAGACUAAAGCAAGA	UUGCUUUAGUCUUCGGAGCGA	101.2	44.2
144	Ac	4978	GGGCUUUCUUGUCACUCAACA	UUGAGUGACAAGAAAGCCCGU	101.1	52.1
145	Ac	2770	CGAUCGCAUUGUAUUCUAAGA	UUAGAAUACAAUGCGAUCGGA	101	74
146	Ac	4058	CGCAAGUACAAUUAAUCAACC	UUGAUUAAUUGUACUUGCGGA	100.9	60.9
147	Ac	504	GAUGGUUCAUGUCGUAAUAGC	UAUUACGACAUGAACCAUCUU	100.8	95.8
148	Ac	460	GGACAAUUUCUAACUUAUACA	UAUAAGUUAGAAAUUGUCCAU	100.8	96.8
149	Ac	626	GGUGAAGACGGAUAGAUCAAG	UGAUCUAUCCGUCUUCACCUG	100.1	94.1
150	Ac	4652	GGAUGUCACUCUAACUAUUCC	AAUAGUUAGAGUGACAUCCAU	100	54
151	Ac	2358	GCAAGUCCUUAUUGCAUAAGA	UUAUGCAAUAAGGACUUGCUU	100	77
152	Ac	2111	CCACCUUGAUACCAAUUUAUC	UAAAUUGGUAUCAAGGUGGUG	99.9	78.9
153	Ac	4728	GGACAGUUGGCUUAUGGAAUG	UUCCAUAAGCCAACUGUCCUG	99.5	52.5
154	Ac	2054	CGCAGAGGAUACAGACCAAAC	UUGGUCUGUAUCCUCUGCGCG	99.4	79.4
155	Ac	454	GCGAAUGGACAAUUUCUAACU	UUAGAAAUUGUCCAUUCGCGA	99.1	95.1
156	Ac	5393	GGACGAGAUGGUACUAAUUGC	AAUUAGUACCAUCUCGUCCUG	99.1	46.1
157	Ac	1074	GCAAGUAUAACGACAGCAAGC	UUGCUGUCGUUAUACUUGCAA	99	89
158	Ac	427	GCACAACAUCGUUAUAAUAAU	UAUUAUAACGAUGUUGUGCUG	99	95
159	Ac	7681	GGUGGAUUGAAGUGGUGUAUA	UACACCACUUCAAUCCACCAA	98.9	22.9
160	Ac	1305	GCAGGUGGAUCCCGACCUAGA	UAGGUCGGGAUCCACCUGCUG	98.8	85.8
161	Ac	3019	GCUUGAAGUUCGCCAACAACC	UUGUUGGCGAACUUCAAGCUA	98.7	68.7
162	Ac	7825	GGAAGAGAGAGGAAAUGAAGA	UUCAUUUCCUCUCUCUUCCAA	98.6	20.6
163	Ac	5380	CGAUCAAAGAGCAGGACGAGA	UCGUCCUGCUCUUUGAUCGUG	98.6	45.6
164	Ac	5713	GACUAAAGCAAGAAGUUCAAG	UGAACUUCUUGCUUUAGUCUU	98.6	41.6
165	Ac	3562	AGCUCGUAUUAGACAUAAACC	UUUAUGUCUAAUACGAGCUUA	98.5	63.5
166	Ac	6287	CAGCGAUCUUAUCAGUCAAUC	UUGACUGAUAAGAUCGCUGUC	98.5	36.5
167	Ac	1070	GGUUGCAAGUAUAACGACAGC	UGUCGUUAUACUUGCAACCGA	98.4	88.4
168	Ac	7108	GGUAUAGUGGAAUUGUUUAGU	UAAACAAUUCCACUAUACCAU	98.2	27.2
169	Ac	635	GGAUAGAUCAAGUAGGGUAGA	UACCCUACUUGAUCUAUCCGU	98.1	92.1
170	Ac	1543	GGUCCUUACGACCGACUAUAA	AUAGUCGGUCGUAAGGACCUA	98	83
171	Ac	912	GGCUUUACUAGUUUCUAUAAU	UAUAGAAACUAGUAAAGCCAU	98	89
172	Ac	7543	GGAAAGAUAUAAUAGGAGAGC	UCUCCUAUUAUAUCUUUCCUU	97.9	22.9
173	Ac	5529	GGCGCUUCUGGAAAGAUUAUG	UAAUCUUUCCAGAAGCGCCGA	97.8	42.8
174	Ac	5668	GACCUAAGAAGAAGAUCAAUG	UUGAUCUUCUUCUUAGGUCUC	97.5	41.5
175	Ac	5662	CAAAGAGACCUAAGAAGAAGA	UUCUUCUUAGGUCUCUUUGAA	97.5	41.5
